# Supplementary material for: A comprehensive analysis of the oncogenic and prognostic role of TBC1Ds in human hepatocellular carcinoma
Source: PeerJ. 2024 May 14;12:e17362. doi: 10.7717/peerj.17362 (PMC11100476; doi:10.7717/peerj.17362)
Supplement: Supplemental Information 1 [file peerj-12-17362-s001.zip]

Archive with 5 entries (5 files):
- Blot/ACTIN-1.tif
- Blot/ACTIN-2.tif
- Blot/peerj-93217-Raw_data.pptx
- Blot/TBC1D14.tif
- Blot/TBC1D8.tif
